# Supplementary material for: The USP46 deubiquitylase complex increases Wingless/Wnt signaling strength by stabilizing Arrow/LRP6
Source: Nat Commun. 2023 Oct 5;14:6174. doi: 10.1038/s41467-023-41843-0 (PMC10556106; doi:10.1038/s41467-023-41843-0)
Supplement: Supplementary file 3 — Source Data [file 41467_2023_41843_MOESM3_ESM.xlsx]

## Sheet: Figure 1
Quantifications
Fig. 1M
wing disc with Sens defect (%)
yi	Usp46i1	Usp46i2	Wdr20i1	Wdr20i2	Uaf1i1
5	94.5946	90.625	96.9697	93.9394	100

## Sheet: Figure 2
Clones close to MHB
	clones with loss of Fz3-GFP expression (%)	clones with reduced Fz3-GFP expression (%)		n=	P value
control	0	3.5		142
Usp46-1	0	30.303		132	0
Wdr20-33	4.2735	52.9915		117	0
Uaf1-3	12.5	54.5		112	0
Clones far from MHB
	clones with loss of Fz3-GFP expression (%)	clones with reduced Fz3-GFP expression (%)		n=	P value
control	10	22		104
Usp46-1	51.4286	38.0952		105	0
Wdr20-33	61.4035	31.5789		57	0
Uaf1-3	72	23		174	0

## Sheet: Figure 3
	clones with reduced nkd-lacZ expression (%)	n=	P value
control	3	n=164
Usp46-1	31	n=91	0
Wdr20-33	69	n=169	0
Uaf1-3	66	n=67	0

## Sheet: Figure 4
Quantifications
Fig. 4G
esg>GFP + cells per field
WT	Usp46 21/MiMic	Usp46 1/MiMic	Usp46 21/1	Wdr20 13/34	Wdr20 13/def	Wdr20 34/def
4	44	15	9	26	18	16
9	26	26	14	34	26	14
6	37	13	14	22	32	21
5	18	25	30	24	26	20
7	19	31	17	20	28	16
7	32	13	13	36	16	29
12	26	17	11	11	22	27
8	24	15	15	23	18	24
13	28	28	17	19	26	14
10	28	30	16		18	19
10	21	16	32		23	10
7	25	23	15		40	14
8	31	15	16		15	19
6	25	23	24
8	22	20	17

## Sheet: Figure 5
With UAS-Arrow-HA
	Severe ectopic bristles on wing margin (%)	P value	n=
e RNAi	100	P<0.0001	44
Usp46 RNAi-1	0	P<0.0001	59
Usp46 RNAi-2	5.55556	P<0.0001	54
Wdr20 RNAi-1	4	P<0.0001	50
Wdr20 RNAi-2	1.69492	P<0.0001	59

## Sheet: Figure 6
Hh-Gal4 > dcr with:
	Wing discs with reduced Sens expression (%)	n=	P values
Usp46 RNAi-1 and UAS-GFP-lacZ	70.8333	24
Usp46 RNAi-1 and UAS-Arr-HA	38.8889	18	0.022	*
Usp46 RNAi-2 and UAS-GFP-lacZ	66.6667	21
Usp46 RNAi-2 and UAS-Arr-HA	27.2727	22	0.006	**
Wdr20 RNAi-1 and UAS-GFP-lacZ	46	39
Wdr20 RNAi-1 and UAS-Arr-HA	14.8	27	0.0041	**
Wdr20 RNAi-2 and UAS-GFP-lacZ	60	43
Wdr20 RNAi-2 and UAS-Arr-HA	28.6	42	0.002	**

## Sheet: Figure 7
D - normalization to Tubulin		Ctrl	Usp46	Uaf1	Wdr20
	repeat 1	1	0.486754	0.604444	0.465247
	repeat 2	1	0.57854	0.43988	0.343874
	repeat 3	1	0.527812	0.435851	0.42331

## Sheet: Figure 9
	Clones with reduced Arr levels	n=	P value
control	14	126
Usp46-1	62.7	83	0
Wdr20-33	63.8	69	0
Uaf1-4	84.2	38	0
	Clones with reduced Arm levels	n=	P value
control	5.88	34
Usp46-1	85.7	7	1e-05
Wdr20-33	88	25	0
Uaf1-4	20	35	0.043	*

## Sheet: Figure S5
hh-Gal4 with UAS-Cas9
	Discs with reduced Sens expression (%)	n=
e gRNA	21.7391	23
Usp46 gRNA 1	60	20
Wdr2020 gRNA 1	100	32
Uaf1 gRNA1	70	20

## Sheet: Figure S9
Quantifications
Fig. S9
Survival (%)
Days	1	2	3	4	5	6	7
WT	73	69	63	58	53	50	48
	100	94.5205	86.3014	79.4521	72.6027	68.4932	65.7534
Usp	62	58	51	44	30	14	7
	100	93.5484	82.2581	70.9677	48.3871	22.5806	11.2903
Wdr20	54	49	43	26	15	14	12
	100	90.7407	79.6296	48.1481	27.7778	25.9259	22.2222
Uaf1	75	73	70	56	36	22	13
	100	97.3333	93.3333	74.6667	48	29.3333	17.3333

[truncated: 9 more sheets: Figure S11, Figure S16, Figure S17, Figure S18, Figure S19, Figure S21, Figure S22, Figure S23, Figure S25]
